# Supplementary material for: Evaluation of the Accuracy of Point-of-Care Urine Chloride Measured via Strip Test in Patients with Heart Failure
Source: Biomedicines. 2024 Oct 28;12(11):2473. doi: 10.3390/biomedicines12112473 (PMC11591833; doi:10.3390/biomedicines12112473)
Supplement: Supplementary file 1 [file biomedicines-12-02473-s001.zip]

Archive with 1 entries (1 files):
- biomedicines-3206765-supplementary.pdf
